# Supplementary material for: Dysregulation of the FGF21–Adiponectin Axis in a Large Cohort of Patients with Severe Obesity and Liver Disease
Source: Int J Mol Sci. 2025 Sep 2;26(17):8510. doi: 10.3390/ijms26178510 (PMC12429463; doi:10.3390/ijms26178510)
Supplement: Supplementary file 1 [file ijms-26-08510-s001.zip]

Archive with 2 entries (2 files):
- ijms-3800766-supplementary-Figure S8.pdf
- ijms-3800766-supplementary-Tables and Figures 1-7.pdf
